# Supplementary material for: Partner similarity and social cognitive traits predict social interaction success among strangers
Source: Soc Cogn Affect Neurosci. 2023 Sep 12;18(1):nsad045. doi: 10.1093/scan/nsad045 (PMC10516339; doi:10.1093/scan/nsad045)
Supplement: nsad045_Supp [file nsad045_supp.zip]

Archive with 1 entries (1 files):
- scan-23-017-File010.pdf
